# Supplementary material for: Cognitive decline in diabetic mice predisposed to Alzheimer’s disease is greater than in wild type
Source: Life Sci Alliance. 2023 Apr 14;6(6):e202201789. doi: 10.26508/lsa.202201789 (PMC10105330; doi:10.26508/lsa.202201789)
Supplement: Supplementary file 1 [file LSA-2022-01789_TableS1.xlsx]

## Sheet: tableGO_NLF_HDF_NLF_SD_cx
ONTOLOGY	ID	Description	GeneRatio	BgRatio	pvalue	p.adjust	qvalue	geneID	Count
BP	GO:1990845	adaptive thermogenesis	5/48	160/23355	1.91314637046298e-05	0.00700689858182066	0.00514535681740307	Kdm6b/Adipor2/Gpr3/Arntl/Per2	5
BP	GO:0098657	import into cell	6/48	261/23355	1.52276337770802e-05	0.00700689858182066	0.00514535681740307	Snca/Slc39a10/Slc2a1/Slc6a11/Irs2/Per2	6
BP	GO:0106106	cold-induced thermogenesis	5/48	145/23355	1.18881925098944e-05	0.00700689858182066	0.00514535681740307	Kdm6b/Adipor2/Gpr3/Arntl/Per2	5
BP	GO:0120161	regulation of cold-induced thermogenesis	5/48	145/23355	1.18881925098944e-05	0.00700689858182066	0.00514535681740307	Kdm6b/Adipor2/Gpr3/Arntl/Per2	5
BP	GO:0098810	neurotransmitter reuptake	3/48	32/23355	3.87520836906986e-05	0.00946196710114557	0.00694818061963052	Snca/Slc6a11/Per2	3
BP	GO:0001659	temperature homeostasis	5/48	183/23355	3.64383043418541e-05	0.00946196710114557	0.00694818061963052	Kdm6b/Adipor2/Gpr3/Arntl/Per2	5
BP	GO:0120162	positive regulation of cold-induced thermogenesis	4/48	97/23355	4.7286099640037e-05	0.00989630513895059	0.00726712689204778	Kdm6b/Adipor2/Gpr3/Per2	4
BP	GO:0015749	monosaccharide transmembrane transport	4/48	117/23355	9.81795392175114e-05	0.00991040697492907	0.00727748225498654	Nr4a3/Slc2a1/Adipor2/Irs2	4
BP	GO:0008645	hexose transmembrane transport	4/48	115/23355	9.18289690088111e-05	0.00991040697492907	0.00727748225498654	Nr4a3/Slc2a1/Adipor2/Irs2	4
BP	GO:1904659	glucose transmembrane transport	4/48	114/23355	8.87683052954731e-05	0.00991040697492907	0.00727748225498654	Nr4a3/Slc2a1/Adipor2/Irs2	4
BP	GO:0001504	neurotransmitter uptake	3/48	41/23355	8.22108605146877e-05	0.00991040697492907	0.00727748225498654	Snca/Slc6a11/Per2	3
BP	GO:1902001	fatty acid transmembrane transport	3/48	41/23355	8.22108605146877e-05	0.00991040697492907	0.00727748225498654	Slc2a1/Irs2/Per2	3
BP	GO:2000379	positive regulation of reactive oxygen species metabolic process	4/48	111/23355	8.00311237984018e-05	0.00991040697492907	0.00727748225498654	Klf4/Snca/Tyrobp/Klf2	4
BP	GO:0140354	lipid import into cell	3/48	39/23355	7.06844737769621e-05	0.00991040697492907	0.00727748225498654	Slc2a1/Irs2/Per2	3
BP	GO:0034219	carbohydrate transmembrane transport	4/48	118/23355	0.000101471743770605	0.00991040697492907	0.00727748225498654	Nr4a3/Slc2a1/Adipor2/Irs2	4
BP	GO:0001774	microglial cell activation	3/48	46/23355	0.000116228078607538	0.0106421334475027	0.00781480896953315	Snca/Tyrobp/Cst7	3
BP	GO:0034764	positive regulation of transmembrane transport	5/48	247/23355	0.000150114223366017	0.0115745966963797	0.00849954217618113	Snca/Nr4a3/Adipor2/Irs2/Stac3	5
BP	GO:0034767	positive regulation of ion transmembrane transport	5/48	247/23355	0.000150114223366017	0.0115745966963797	0.00849954217618113	Snca/Nr4a3/Adipor2/Irs2/Stac3	5
BP	GO:1903959	regulation of anion transmembrane transport	4/48	130/23355	0.000147514084501258	0.0115745966963797	0.00849954217618113	Nr4a3/Adipor2/Irs2/Per2	4
BP	GO:0015980	energy derivation by oxidation of organic compounds	5/48	250/23355	0.000158801433656126	0.0116322050153112	0.00854184553666108	Snca/Coq10b/Nr4a3/Irs2/Per2	5
BP	GO:0061684	chaperone-mediated autophagy	2/48	10/23355	0.000184181976659369	0.012264845263908	0.00900641053329547	Snca/Plk3	2
BP	GO:0010828	positive regulation of glucose transmembrane transport	3/48	53/23355	0.000177563352761652	0.012264845263908	0.00900641053329547	Nr4a3/Adipor2/Irs2	3
BP	GO:0015908	fatty acid transport	4/48	145/23355	0.000224311927145778	0.0142876944899376	0.0104918439150108	Snca/Slc2a1/Irs2/Per2	4
BP	GO:0015911	long-chain fatty acid import across plasma membrane	2/48	12/23355	0.000269425362292217	0.0164461731565874	0.0120768736957301	Slc2a1/Irs2	2
BP	GO:0008643	carbohydrate transport	4/48	154/23355	0.000282266184533232	0.0165407984136474	0.0121463596039142	Nr4a3/Slc2a1/Adipor2/Irs2	4
BP	GO:0048008	platelet-derived growth factor receptor signaling pathway	3/48	64/23355	0.000310835700752498	0.0175143962154773	0.0128612990351843	Snca/Nr4a3/Tiparp	3
BP	GO:0044262	cellular carbohydrate metabolic process	5/48	296/23355	0.000346531461808477	0.0188025404277563	0.0138072184782949	Snca/B3galt2/Midn/Irs2/Per2	5
BP	GO:2000191	regulation of fatty acid transport	3/48	68/23355	0.000371743874730247	0.0194501705885647	0.0142827909764779	Snca/Irs2/Per2	3
BP	GO:0071280	cellular response to copper ion	2/48	15/23355	0.000426947322659372	0.0195461821154994	0.0143532948604565	Snca/Mt2	2
BP	GO:0002696	positive regulation of leukocyte activation	6/48	479/23355	0.000426633074352999	0.0195461821154994	0.0143532948604565	Cd6/Slc39a10/Nr4a3/Tyrobp/Irs2/Clec7a	6
BP	GO:0030888	regulation of B cell proliferation	3/48	70/23355	0.000404875226874289	0.0195461821154994	0.0143532948604565	Slc39a10/Tyrobp/Irs2	3
BP	GO:0033692	cellular polysaccharide biosynthetic process	3/48	69/23355	0.000388081956678059	0.0195461821154994	0.0143532948604565	B3galt2/Irs2/Per2	3
BP	GO:0098739	import across plasma membrane	4/48	175/23355	0.000458241938978279	0.0197448364883288	0.0144991721868669	Slc39a10/Slc2a1/Irs2/Per2	4
BP	GO:1903961	positive regulation of anion transmembrane transport	3/48	73/23355	0.000458039212883082	0.0197448364883288	0.0144991721868669	Nr4a3/Adipor2/Irs2	3
BP	GO:0050867	positive regulation of cell activation	6/48	494/23355	0.000502062667227637	0.0198789677699591	0.0145976684468462	Cd6/Slc39a10/Nr4a3/Tyrobp/Irs2/Clec7a	6
BP	GO:0010951	negative regulation of endopeptidase activity	4/48	179/23355	0.000498981892180376	0.0198789677699591	0.0145976684468462	Klf4/Serpina3n/Snca/Cst7	4
BP	GO:0071498	cellular response to fluid shear stress	2/48	16/23355	0.000487300150150953	0.0198789677699591	0.0145976684468462	Klf4/Klf2	2
BP	GO:0000271	polysaccharide biosynthetic process	3/48	77/23355	0.00053561595103271	0.0206494044279716	0.0151634211067986	B3galt2/Irs2/Per2	3
BP	GO:0050796	regulation of insulin secretion	4/48	191/23355	0.000636667945038625	0.0227492326702826	0.0167053822806027	Midn/Irs2/Arntl/Per2	4
BP	GO:0034637	cellular carbohydrate biosynthetic process	3/48	81/23355	0.000621140210362875	0.0227492326702826	0.0167053822806027	B3galt2/Irs2/Per2	3
BP	GO:0051580	regulation of neurotransmitter uptake	2/48	18/23355	0.000619680122576256	0.0227492326702826	0.0167053822806027	Snca/Per2	2
BP	GO:0046321	positive regulation of fatty acid oxidation	2/48	20/23355	0.000767522075737543	0.0239238264033085	0.0175679185084831	Nr4a3/Irs2	2
BP	GO:2000117	negative regulation of cysteine-type endopeptidase activity	3/48	87/23355	0.000765023643171021	0.0239238264033085	0.0175679185084831	Klf4/Snca/Cst7	3
BP	GO:0016051	carbohydrate biosynthetic process	4/48	200/23355	0.000756237650397623	0.0239238264033085	0.0175679185084831	Snca/B3galt2/Irs2/Per2	4
BP	GO:0046323	glucose import	3/48	86/23355	0.000739706906762029	0.0239238264033085	0.0175679185084831	Slc2a1/Adipor2/Irs2	3
BP	GO:0052548	regulation of endopeptidase activity	5/48	348/23355	0.000722477786764267	0.0239238264033085	0.0175679185084831	Klf4/Ctsd/Serpina3n/Snca/Cst7	5
BP	GO:0044539	long-chain fatty acid import into cell	2/48	19/23355	0.000691676112111443	0.0239238264033085	0.0175679185084831	Slc2a1/Irs2	2
BP	GO:0010827	regulation of glucose transmembrane transport	3/48	89/23355	0.00081729852957344	0.0249446322046894	0.0183175240619311	Nr4a3/Adipor2/Irs2	3
BP	GO:2000377	regulation of reactive oxygen species metabolic process	4/48	207/23355	0.000859620675898369	0.0251868858038222	0.0184954174898554	Klf4/Snca/Tyrobp/Klf2	4
BP	GO:0032890	regulation of organic acid transport	3/48	90/23355	0.000844266031246493	0.0251868858038222	0.0184954174898554	Snca/Irs2/Per2	3
BP	GO:0042180	cellular ketone metabolic process	4/48	212/23355	0.000939320294760467	0.0269824359181193	0.0198139389317894	Snca/Coq10b/Nr4a3/Irs2	4
BP	GO:0031343	positive regulation of cell killing	3/48	95/23355	0.000987588143482008	0.0278233967346373	0.0204314794056399	Tyrobp/H2-D1/Clec7a	3
BP	GO:0034405	response to fluid shear stress	2/48	23/23355	0.00101800538952378	0.028139205578346	0.0206633864566694	Klf4/Klf2	2
BP	GO:0019217	regulation of fatty acid metabolic process	3/48	97/23355	0.00104896079657623	0.0284579179071145	0.0208974256160022	Snca/Nr4a3/Irs2	3
BP	GO:0002903	negative regulation of B cell apoptotic process	2/48	24/23355	0.00110909705247916	0.0290147711050353	0.0213063381134155	Slc39a10/Irs2	2
BP	GO:0031643	positive regulation of myelination	2/48	24/23355	0.00110909705247916	0.0290147711050353	0.0213063381134155	Itgax/Cst7	2
BP	GO:0042116	macrophage activation	3/48	100/23355	0.0011454631065826	0.0294404114235702	0.0216188974132486	Snca/Tyrobp/Cst7	3
BP	GO:0046688	response to copper ion	2/48	25/23355	0.00120396181521504	0.0304104148153453	0.0223311973711391	Snca/Mt2	2
BP	GO:0032944	regulation of mononuclear cell proliferation	4/48	235/23355	0.00137400871824747	0.0309680426497314	0.0227406787052455	Cd6/Slc39a10/Tyrobp/Irs2	4
BP	GO:0090276	regulation of peptide hormone secretion	4/48	235/23355	0.00137400871824747	0.0309680426497314	0.0227406787052455	Midn/Irs2/Arntl/Per2	4
BP	GO:0030073	insulin secretion	4/48	234/23355	0.00135264596347199	0.0309680426497314	0.0227406787052455	Midn/Irs2/Arntl/Per2	4
BP	GO:0050670	regulation of lymphocyte proliferation	4/48	232/23355	0.00131062008094618	0.0309680426497314	0.0227406787052455	Cd6/Slc39a10/Tyrobp/Irs2	4
BP	GO:2000116	regulation of cysteine-type endopeptidase activity	4/48	232/23355	0.00131062008094618	0.0309680426497314	0.0227406787052455	Klf4/Ctsd/Snca/Cst7	4
BP	GO:1900017	positive regulation of cytokine production involved in inflammatory response	2/48	26/23355	0.00130258443699771	0.0309680426497314	0.0227406787052455	Cd6/Clec7a	2
BP	GO:0044264	cellular polysaccharide metabolic process	3/48	104/23355	0.00128260823974537	0.0309680426497314	0.0227406787052455	B3galt2/Irs2/Per2	3
BP	GO:0006091	generation of precursor metabolites and energy	5/48	404/23355	0.00140404118896885	0.031165459724839	0.0228856474501781	Snca/Coq10b/Nr4a3/Irs2/Per2	5
BP	GO:2000106	regulation of leukocyte apoptotic process	3/48	111/23355	0.00154667161301167	0.0314704710147513	0.0231096255628351	Slc39a10/Nr4a3/Irs2	3
BP	GO:0006631	fatty acid metabolic process	5/48	412/23355	0.0015305863392984	0.0314704710147513	0.0231096255628351	Snca/Nr4a3/Adipor2/Irs2/Per2	5
BP	GO:0006882	cellular zinc ion homeostasis	2/48	28/23355	0.00151104251688849	0.0314704710147513	0.0231096255628351	Slc39a10/Mt2	2
BP	GO:0006979	response to oxidative stress	5/48	410/23355	0.00149819058317863	0.0314704710147513	0.0231096255628351	Kdm6b/Snca/Nr4a3/Plk3/Arntl	5
BP	GO:0019395	fatty acid oxidation	3/48	109/23355	0.00146803896865194	0.0314704710147513	0.0231096255628351	Nr4a3/Adipor2/Irs2	3
BP	GO:0002274	myeloid leukocyte activation	4/48	238/23355	0.00143951290134573	0.0314704710147513	0.0231096255628351	Snca/Nr4a3/Tyrobp/Cst7	4
BP	GO:0010466	negative regulation of peptidase activity	4/48	244/23355	0.00157701771432594	0.0316483691984589	0.0232402610532243	Klf4/Serpina3n/Snca/Cst7	4
BP	GO:0055069	zinc ion homeostasis	2/48	29/23355	0.00162084771531267	0.0316605587057742	0.0232492121410463	Slc39a10/Mt2	2
BP	GO:0051251	positive regulation of lymphocyte activation	5/48	417/23355	0.00161383809962513	0.0316605587057742	0.0232492121410463	Cd6/Slc39a10/Tyrobp/Irs2/Clec7a	5
BP	GO:2000045	regulation of G1/S transition of mitotic cell cycle	3/48	117/23355	0.00179827397043494	0.0321276995937462	0.0235922464413929	Ccnd2/Klf4/Plk3	3
BP	GO:0098656	anion transmembrane transport	5/48	427/23355	0.00179030391040007	0.0321276995937462	0.0235922464413929	Nr4a3/Slc2a1/Adipor2/Irs2/Per2	5
BP	GO:0070663	regulation of leukocyte proliferation	4/48	252/23355	0.0017742705529095	0.0321276995937462	0.0235922464413929	Cd6/Slc39a10/Tyrobp/Irs2	4
BP	GO:0034440	lipid oxidation	3/48	116/23355	0.00175468180553193	0.0321276995937462	0.0235922464413929	Nr4a3/Adipor2/Irs2	3
BP	GO:0005976	polysaccharide metabolic process	3/48	115/23355	0.00171175811223854	0.0321276995937462	0.0235922464413929	B3galt2/Irs2/Per2	3
BP	GO:0052547	regulation of peptidase activity	5/48	422/23355	0.00170038442627237	0.0321276995937462	0.0235922464413929	Klf4/Ctsd/Serpina3n/Snca/Cst7	5
BP	GO:0042100	B cell proliferation	3/48	114/23355	0.00166949909111081	0.0321276995937462	0.0235922464413929	Slc39a10/Tyrobp/Irs2	3
BP	GO:0002902	regulation of B cell apoptotic process	2/48	32/23355	0.00197238731271999	0.0343993739658903	0.0252603989172911	Slc39a10/Irs2	2
BP	GO:0045444	fat cell differentiation	4/48	259/23355	0.00196041662578244	0.0343993739658903	0.0252603989172911	Klf4/Nr4a3/Arntl/Per2	4
BP	GO:0001818	negative regulation of cytokine production	4/48	270/23355	0.00227965724632954	0.0392905631279151	0.0288521325789324	Klf4/Tyrobp/Traip/Klf2	4
BP	GO:0031341	regulation of cell killing	3/48	128/23355	0.00232296372507018	0.0395714169445094	0.0290583711997763	Tyrobp/H2-D1/Clec7a	3
BP	GO:0034599	cellular response to oxidative stress	4/48	274/23355	0.0024041421890523	0.0404835437581795	0.0297281708071561	Kdm6b/Snca/Nr4a3/Arntl	4
BP	GO:1905039	carboxylic acid transmembrane transport	3/48	134/23355	0.00264515493781538	0.0440358179988583	0.0323367027087	Slc2a1/Irs2/Per2	3
BP	GO:0009311	oligosaccharide metabolic process	2/48	38/23355	0.00277368161063807	0.0441678647780954	0.0324336682616946	St6gal2/B3galt2	2
BP	GO:1903670	regulation of sprouting angiogenesis	2/48	38/23355	0.00277368161063807	0.0441678647780954	0.0324336682616946	Klf4/Klf2	2
BP	GO:1902806	regulation of cell cycle G1/S phase transition	3/48	136/23355	0.00275837143796222	0.0441678647780954	0.0324336682616946	Ccnd2/Klf4/Plk3	3
BP	GO:1903825	organic acid transmembrane transport	3/48	135/23355	0.00270139564176012	0.0441678647780954	0.0324336682616946	Slc2a1/Irs2/Per2	3
BP	GO:0071887	leukocyte apoptotic process	3/48	139/23355	0.00293374145895723	0.044770117055962	0.032875918542262	Slc39a10/Nr4a3/Irs2	3
BP	GO:0030072	peptide hormone secretion	4/48	289/23355	0.00291276317479927	0.044770117055962	0.032875918542262	Midn/Irs2/Arntl/Per2	4
BP	GO:0010565	regulation of cellular ketone metabolic process	3/48	138/23355	0.00287454116626699	0.044770117055962	0.032875918542262	Snca/Nr4a3/Irs2	3
BP	GO:0050671	positive regulation of lymphocyte proliferation	3/48	138/23355	0.00287454116626699	0.044770117055962	0.032875918542262	Cd6/Slc39a10/Irs2	3
BP	GO:0032946	positive regulation of mononuclear cell proliferation	3/48	140/23355	0.00299368956531218	0.045213971269921	0.0332018528024855	Cd6/Slc39a10/Irs2	3
BP	GO:0046320	regulation of fatty acid oxidation	2/48	40/23355	0.00306944662226822	0.0458850949145199	0.0336946772068542	Nr4a3/Irs2	2
BP	GO:0009309	amine biosynthetic process	2/48	41/23355	0.00322263819979405	0.0472116496269828	0.0346688025283107	Snca/Amd2	2
BP	GO:0042401	cellular biogenic amine biosynthetic process	2/48	41/23355	0.00322263819979405	0.0472116496269828	0.0346688025283107	Snca/Amd2	2
BP	GO:0050708	regulation of protein secretion	4/48	299/23355	0.00329011382372992	0.0477229381362805	0.0350442556315996	Midn/Irs2/Arntl/Per2	4
BP	GO:0072593	reactive oxygen species metabolic process	4/48	301/23355	0.00336939926883677	0.0483938228318222	0.0355369045691556	Klf4/Snca/Tyrobp/Klf2	4
BP	GO:0046883	regulation of hormone secretion	4/48	303/23355	0.00344998062661062	0.0490701127959666	0.0360335227429336	Midn/Irs2/Arntl/Per2	4
BP	GO:0001783	B cell apoptotic process	2/48	43/23355	0.00353956678359472	0.049860243634291	0.0366137373768603	Slc39a10/Irs2	2
